# Supplementary material for: Data on upstream segment of a hydrocarbon supply chain in Saudi Arabia
Source: Data Brief. 2019 Nov 14;27:104804. doi: 10.1016/j.dib.2019.104804 (PMC6883291; doi:10.1016/j.dib.2019.104804)
Supplement: Multimedia component 1 [file mmc1.zip]

Archive with 9 entries (8 files):
- Data/
- Data/Demand.xls
- Data/Parameters.xls
- Data/Plants_Capacity.xls
- Data/Prices.xls
- Data/Processing_Costs.xls
- Data/Reserves.xls
- Data/Routes_Capacity.xls
- Data/Transportation_Costs.xls
