# Supplementary material for: Data on upstream segment of a hydrocarbon supply chain in Saudi Arabia
Source: Data Brief. 2019 Nov 14;27:104804. doi: 10.1016/j.dib.2019.104804 (PMC6883291; doi:10.1016/j.dib.2019.104804)
Supplement: Multimedia component 1 [file mmc1.zip › Data/Demand.xls]

## Sheet: Crude oil demand
Crude oil type		Arabian_Extra_Light	Arabian_Light	Arabian_Medium	Arabian_Heavy
Local regions	North	0	0	0	0
	South	0	12.4	0	0
	West	7.44	24.8	2.79	12.4
	Middle	0	3.906	0	0
	East	17.05	0	0	12.4
Industrial regions	Jubail	0	0	0	0
	Yanbu	0	0	0	0
	Rabigh	0	0	0	0
International terminals	RasTanura	12.3543	42.2022	0	13.5897
	Juaymah	9.81074	33.5135	48.763	10.7918
	Yanbu	0	48.4084	0	0

## Sheet: Gas products demand
Gas product		Hydrogen_Sulfide	Methane	Natural_Gas_Liquid	Ethane	Butane	Propane	Natural_Gasoline
Local regions	North	0	0	0	0	264.942	666.741	0
	South	0	0	0	0	646.214	1626.23	0
	West	0	0	0	0	1577.87	3970.8	0
	Middle	0	0	0	0	1484.55	3735.96	0
	East	0	0	0	0	707.418	1780.26	0
Industrial regions	Jubail	0	80269.3	0	10736.3	0	0	0
	Yanbu	0	80269.3	0	10736.3	0	0	0
	Rabigh	0	80269.3	0	10736.3	0	0	0
International terminals	RasTanura	2480	0	29635.9	0	1777.83	4596.96	3196.54
	Juaymah	8680	0	31379.2	0	1882.41	4867.37	3384.57
	Yanbu	403	0	11331.4	0	679.759	1757.66	1222.21
