# Supplementary material for: Data on upstream segment of a hydrocarbon supply chain in Saudi Arabia
Source: Data Brief. 2019 Nov 14;27:104804. doi: 10.1016/j.dib.2019.104804 (PMC6883291; doi:10.1016/j.dib.2019.104804)
Supplement: Multimedia component 1 [file mmc1.zip › Data/Parameters.xls]

## Sheet: Crude oil yield
			Arabian_Extra_Light	Arabian_Light	Arabian_Medium	Arabian_Heavy
GOR at gas-oil fractionation plants (from reservoirs)	Khurais	Khurais 1-4	0	274	0	0
	Safaniya	Safaniya 1-5	0	0	0	177
	Marjan	Marjan	0	0	840	0
	Zuluf	Zuluf 1-2	0	0	555	0
	AbuSafah	AbuSafah	0	0	64	0
	Qatif	Qatif 1-3	0	679	0	0
	Khursaniyah	Khursaniyah	0	375	0	0
	Berri	Berri 1-5	756	0	0	0
	Shaybah	Shaybah 1-3	850	0	0	0
	AbuHadriyah	AbuHadriyah	0	267	0	0
	Abqaiq	Abqaiq 1-4	846	0	0	0
	Manifa	Manifa 1-3	0	0	0	100
	Harmaliyah	Harmaliyah	0	739	0	0
	Hawiyah	Hawiyah 1-3	0	400	0	0
	Shedgum	Shedgum 1-5	0	543	0	0
	Fazran	Fazran	0	448	0	0
	Uthmaniyah	Uthmaniyah 1-12	0	461	0	0
	Haradh	Haradh 1-2	0	400	0	0
	AinDar	AinDar 1-6	0	544	0	0
	NeutralZone	NeutralZone	0	0	0	160
Sweetening plants (from gathering centers)	Khurais	Khurais	0	0.9803	0	0
	Safaniya	Safaniya	0	0	0	0.9713
	Marjan	Safaniya	0	0	0.9741	0
	Zuluf	Safaniya	0	0	0.9741	0
	AbuSafah	Qatif	0	0	0.9741	0
	Qatif	Qatif	0	0.9803	0	0
	Khursaniyah	Khursaniyah	0	0.9803	0	0
	Berri	Abqaiq	0.9891	0	0	0
	Shaybah	Shaybah	0.9891	0	0	0
	AbuHadriyah	Tanajib	0	0.9803	0	0
	Abqaiq	Abqaiq	0.9891	0	0	0
	Manifa	RasTanura	0	0	0	0.9713
	Harmaliyah	Tanajib	0	0.9803	0	0
	Hawiyah	Abqaiq	0	0.9803	0	0
	Shedgum	Abqaiq	0	0.9803	0	0
	Fazran	Abqaiq	0	0.9803	0	0
	Uthmaniyah	Abqaiq	0	0.9803	0	0
	Haradh	Abqaiq	0	0.9803	0	0
	AinDar	Abqaiq	0	0.9803	0	0
	NeutralZone	RasTanura	0	0	0	0.9713

## Sheet: Natural gas yield
			Natural_Gas	Hydrogen_Sulfide	Methane	Natural_Gas_Liquid	Ethane	Butane	Propane	Natural_Gasoline	carbon_dioxide
Processing plants (from gathering centers)	Khurais	Uthmaniyah	0.39202	0.0023	0.4096	0.5546	0	0	0	0	0.043
	Safaniya	Khursaniyah	0.34728	0	0.48714	0.49568	0	0	0	0	0.01794
	Marjan	Khursaniyah	0.1321	0	0.8025	0.1874	0	0	0	0	0.0124
	Zuluf	Khursaniyah	0.14365	0	0.78712	0.20454	0	0	0	0	0.00952
	AbuSafah	Juaymah	0.30616	0.0224	0.4824	0.4336	0	0	0	0	0.0616
	Qatif	Juaymah	0.32306	0.10678	0.31048	0.44196	0	0	0	0	0.14078
	Khursaniyah	Khursaniyah	0.36814	0.02546	0.40396	0.51892	0	0	0	0	0.05166
	Berri	Berri	0.25838	0.06194	0.51354	0.36028	0	0	0	0	0.06424
	Shaybah	Hawiyah	0.28007	0.01	0.5542	0.3917	0	0	0	0	0.0588
	AbuHadriyah	Juaymah	0.38464	0.04426	0.37646	0.54552	0	0	0	0	0.03376
	Abqaiq	Yanbu	0.2314	0.01478	0.58858	0.32056	0	0	0	0	0.07608
	Manifa	Juaymah	0.34728	0.01478	0.48714	0.49568	0	0	0	0	0.01794
	Harmaliyah	Hawiyah	0.30389	0.0437	0.4576	0.4235	0	0	0	0	0.0752
	Hawiyah	Hawiyah	0.2722	0.013	0.5452	0.3764	0	0	0	0	0.0872
	Shedgum	Shedgum	0.31135	0.0072	0.4764	0.4349	0	0	0	0	0.0815
	Fazran	Shedgum	0.28898	0.00332	0.53242	0.40444	0	0	0	0	0.05982
	Uthmaniyah	Uthmaniyah	0.31684	0.0178	0.4782	0.4412	0	0	0	0	0.0828
	Haradh	Haradh	0.27991	0.0117	0.54062	0.38954	0	0	0	0	0.07622
	AinDar	Shedgum	0.32746	0.0141	0.4359	0.4546	0	0	0	0	0.0954
	NeutralZone	Khursaniyah	0.34728	0.01478	0.48714	0.49568	0	0	0	0	0.01794
	Karan	Berri	0.295237	0.0323867	0.666836	0.360384	0	0	0	0	0.0573782
	Hasbah	Wasit	0.237132	0.0935162	0.644499	0.291164	0	0	0	0	0.0662256
	Arabiyah	Wasit	0.230649	0.0464279	0.574876	0.314308	0	0	0	0	0.0643877
	Ghazal	Haradh	0.328899	0.0392256	0.468812	0.37776	0	0	0	0	0.114202
	Wudayhi	Haradh	0.346181	0.00637153	0.40699	0.485199	0	0	0	0	0.130112
	Waqr	Haradh	0.147902	0.0304414	0.732894	0.210438	0	0	0	0	0.0262274
	Tinat	Haradh	0.207206	0.0882178	0.511416	0.27701	0	0	0	0	0.123357
	Shaden	Shedgum	0.348127	0.113582	0.346318	0.46904	0	0	0	0	0.0710603
	Hilwah	Juaymah	0.107317	0.0561671	0.746207	0.19643	0	0	0	0	0.00119624
	Shamrah	Juaymah	0.2489	0.00585407	0.638388	0.334735	0	0	0	0	0.0402691
	Mariuah	Yanbu	0.159872	0.0868605	0.593655	0.292157	0	0	0	0	0.027327
	Mazalij	Hawiyah	0.27991	0.00637153	0.40699	0.418928	0	0	0	0	0.130112
	Manjurah	Hawiyah	0.32746	0.0304414	0.732894	0.389996	0	0	0	0	0.0262274
Fractionation plants (from processing plants)	Berri	Juaymah	0	0	0	0	0.42	0.11	0.28	0.19	0
	Khursaniyah	Juaymah	0	0	0	0	0.42	0.11	0.28	0.19	0
	Shedgum	Yanbu	0	0	0	0	0.42	0.11	0.28	0.19	0
	Uthmaniyah	RasTanura	0	0	0	0	0.42	0.11	0.28	0.19	0
	Yanbu	Yanbu	0	0	0	0	0.42	0.11	0.28	0.19	0
	Haradh	Hawiyah	0	0	0	0	0.42	0.11	0.28	0.19	0
	Hawiyah	Hawiyah	0	0	0	0	0.42	0.11	0.28	0.19	0
	Juaymah	Juaymah	0	0	0	0	0.42	0.11	0.28	0.19	0
	Wasit	Wasit	0	0	0	0	0.42	0.11	0.28	0.19	0
