# Supplementary material for: Data on upstream segment of a hydrocarbon supply chain in Saudi Arabia
Source: Data Brief. 2019 Nov 14;27:104804. doi: 10.1016/j.dib.2019.104804 (PMC6883291; doi:10.1016/j.dib.2019.104804)
Supplement: Multimedia component 1 [file mmc1.zip › Data/Plants_Capacity.xls]

## Sheet: Crude oil plants capacity
Crude oil type		Arabian_Extra_Light	Arabian_Light	Arabian_Medium	Arabian_Heavy
Gas-Oil separation plants	Khurais 1-4	0	9.3	0	0
	Safaniya 1-5	0	0	0	7.44
	Marjan	0	0	12.4	0
	Zuluf 1-2	0	0	10.85	0
	AbuSafah	0	0	9.3	0
	Qatif 1-3	0	6.82	0	0
	Khursaniyah	0	15.5	0	0
	Berri 1-5	2.48	0	0	0
	Shaybah 1-3	6.82	0	0	0
	AbuHadriyah	0	9.3	0	0
	Abqaiq 1-4	3.1	0	0	0
	Manifa 1-3	0	0	0	9.3
	Harmaliyah	0	3.1	0	0
	Hawiyah 1-3	0	5.27	0	0
	Shedgum 1-5	0	5.27	0	0
	Fazran	0	5.27	0	0
	Uthmaniyah 1-12	0	5.27	0	0
	Haradh 1-2	0	5.27	0	0
	AinDar 1-6	0	5.27	0	0
	NeutralZone	0	0	0	9.3
Gathering centers	Khurais	0	37.2	0	0
	Safaniya	0	0	0	37.2
	Marjan	0	0	12.4	0
	Zuluf	0	0	21.7	0
	AbuSafah	0	0	9.3	0
	Qatif	0	20.46	0	0
	Khursaniyah	0	15.5	0	0
	Berri	12.4	0	0	0
	Shaybah	20.46	0	0	0
	AbuHadriyah	0	9.3	0	0
	Abqaiq	12.4	0	0	0
	Manifa	0	0	0	27.9
	Harmaliyah	0	3.1	0	0
	Hawiyah	0	15.81	0	0
	Shedgum	0	26.35	0	0
	Fazran	0	5.27	0	0
	Uthmaniyah	0	63.24	0	0
	Haradh	0	10.54	0	0
	AinDar	0	31.62	0	0
	NeutralZone	0	0	0	9.3
Sweetening Plants	Khurais	0	45.445	0	0
	Safaniya	0	0	41.6579	45.445
	Qatif	0	24.9948	11.3613	0
	Khursaniyah	0	18.9354	0	0
	RasTanura	0	0	0	45.445
	Shaybah	24.9948	0	0	0
	Tanajib	0	15.1483	0	0
	Abqaiq	30.2967	186.703	0	0
Local regions	North	0	0	0	0
	South	0	18.6	0	0
	West	11.16	37.2	4.185	18.6
	Middle	0	5.859	0	0
	East	25.575	0	0	18.6
Industrial regions	Jubail	0	0	0	0
	Yanbu	0	0	0	0
	Rabigh	0	0	0	0
International terminals	RasTanura	60.5309	60.5309	0	60.5309
	Juaymah	48.0687	48.0687	49.4642	48.0687
	Yanbu	0	69.4325	0	0

## Sheet: Gas products plants capacity
Gas product		Natural_Gas	Hydrogen_Sulfide	Methane	Natural_Gas_Liquid	Ethane	Butane	Propane	Natural_Gasoline
Gathering centers	Khurais	10192.8	0	0	0	0	0	0	0
	Safaniya	6584.4	0	0	0	0	0	0	0
	Marjan	10416	0	0	0	0	0	0	0
	Zuluf	12043.5	0	0	0	0	0	0	0
	AbuSafah	595.2	0	0	0	0	0	0	0
	Qatif	13892.3	0	0	0	0	0	0	0
	Khursaniyah	5812.5	0	0	0	0	0	0	0
	Berri	9374.4	0	0	0	0	0	0	0
	Shaybah	17391	0	0	0	0	0	0	0
	AbuHadriyah	2483.1	0	0	0	0	0	0	0
	Abqaiq	10490.4	0	0	0	0	0	0	0
	Manifa	2790	0	0	0	0	0	0	0
	Harmaliyah	2290.9	0	0	0	0	0	0	0
	Hawiyah	6324	0	0	0	0	0	0	0
	Shedgum	14308.1	0	0	0	0	0	0	0
	Fazran	2360.96	0	0	0	0	0	0	0
	Uthmaniyah	29153.6	0	0	0	0	0	0	0
	Haradh	4216	0	0	0	0	0	0	0
	AinDar	17201.3	0	0	0	0	0	0	0
	NeutralZone	1488	0	0	0	0	0	0	0
	Karan	55800	0	0	0	0	0	0	0
	Hasbah	41230	0	0	0	0	0	0	0
	Arabiyah	41230	0	0	0	0	0	0	0
	Ghazal	24800	0	0	0	0	0	0	0
	Wudayhi	24800	0	0	0	0	0	0	0
	Waqr	24800	0	0	0	0	0	0	0
	Tinat	24800	0	0	0	0	0	0	0
	Shaden	38750	0	0	0	0	0	0	0
	Hilwah	38750	0	0	0	0	0	0	0
	Shamrah	38750	0	0	0	0	0	0	0
	Mariuah	38750	0	0	0	0	0	0	0
	Mazalij	31000	0	0	0	0	0	0	0
	Manjurah	31000	0	0	0	0	0	0	0
Processing plants	Berri	18600	0	0	0	0	0	0	0
	Khursaniyah	31000	0	0	0	0	0	0	0
	Shedgum	46500	0	0	0	0	0	0	0
	Uthmaniyah	46500	0	0	0	0	0	0	0
	Yanbu	16120	0	0	0	0	0	0	0
	Haradh	49600	0	0	0	0	0	0	0
	Hawiyah	74400	0	0	0	0	0	0	0
	Juaymah	74400	0	0	0	0	0	0	0
	Wasit	77500	0	0	0	0	0	0	0
Fractionation plants	RasTanura	52173	0	0	0	0	0	0	0
	Yanbu	22608.3	0	0	0	0	0	0	0
	Juaymah	74781.3	0	0	0	0	0	0	0
	Hawiyah	86955	0	0	0	0	0	0	0
	Wasit	41738.4	0	0	0	0	0	0	0
Local regions	North	0	0	0	0	0	397.413	1000.11	0
	South	0	0	0	0	0	969.32	2439.35	0
	West	0	0	0	0	0	2366.81	5956.21	0
	Middle	0	0	0	0	0	2226.83	5603.95	0
	East	0	0	0	0	0	1061.13	2670.38	0
Industrial regions	Jubail	0	0	120404	0	16104.5	0	0	0
	Yanbu	0	0	120404	0	16104.5	0	0	0
	Rabigh	0	0	120404	0	16104.5	0	0	0
International terminals	RasTanura	0	3720	0	44453.9	0	2666.75	6895.45	4794.81
	Juaymah	0	13020	0	47068.8	0	2823.61	7301.06	5076.86
	Yanbu	0	604.5	0	16997.1	0	1019.64	2636.49	1833.31
