# Supplementary material for: Data on upstream segment of a hydrocarbon supply chain in Saudi Arabia
Source: Data Brief. 2019 Nov 14;27:104804. doi: 10.1016/j.dib.2019.104804 (PMC6883291; doi:10.1016/j.dib.2019.104804)
Supplement: Multimedia component 1 [file mmc1.zip › Data/Prices.xls]

## Sheet: Crude oil price
Local	Arabian_Extra_Light	10
	Arabian_Light	10
	Arabian_Medium	10
	Arabian_Heavy	10
International	Arabian_Extra_Light	50
	Arabian_Light	50
	Arabian_Medium	50
	Arabian_Heavy	50

## Sheet: Natural gas price
Hydrogen_Sulfide	0.0369435
Natural_Gas_Liquid	0.00082
Methane	0.00288882
Ethane	0.0026262
Butane	0.010278
Propane	0.007625
Natural_Gasoline	0.010792
