# Supplementary material for: Data on upstream segment of a hydrocarbon supply chain in Saudi Arabia
Source: Data Brief. 2019 Nov 14;27:104804. doi: 10.1016/j.dib.2019.104804 (PMC6883291; doi:10.1016/j.dib.2019.104804)
Supplement: Multimedia component 1 [file mmc1.zip › Data/Processing_Costs.xls]

## Sheet: Crude oil processing cost
Crude oil type		Arabian_Extra_Light	Arabian_Light	Arabian_Medium	Arabian_Heavy
Gas-oil separation plants	Khurais 1-4	0	1.9	0	0
	Safaniya 1-5	0	0	0	2.29
	Marjan	0	0	2.02	0
	Zuluf 1-2	0	0	2.02	0
	AbuSafah	0	0	2.02	0
	Qatif 1-3	0	1.9	0	0
	Khursaniyah	0	1.9	0	0
	Berri 1-5	1.6	0	0	0
	Shaybah 1-3	1.6	0	0	0
	AbuHadriyah	0	1.9	0	0
	Abqaiq 1-4	1.6	0	0	0
	Manifa 1-3	0	0	0	2.29
	Harmaliyah	0	1.9	0	0
	Hawiyah 1-3	0	1.9	0	0
	Shedgum 1-5	0	1.9	0	0
	Fazran	0	1.9	0	0
	Uthmaniyah 1-12	0	1.9	0	0
	Haradh 1-2	0	1.9	0	0
	AinDar 1-6	0	1.9	0	0
	NeutralZone	0	0	0	2.29
Sweetening plants	Khurais	0	1.8	0	0
	Safaniya	0	0	2.1	2.4
	Qatif	0	1.8	2.1	0
	Khursaniyah	0	1.8	0	0
	RasTanura	0	0	0	2.4
	Shaybah	1.5	0	0	0
	Tanajib	0	1.8	0	0
	Abqaiq	1.5	1.8	0	0

## Sheet: Natural gas processing cost
Gas product		Natural_Gas	Hydrogen_Sulfide	Methane	Natural_Gas_Liquid	Ethane	Butane	Propane	Natural_Gasoline
Processing plants	Berri	0	0.0002	0.0002	0.0002	0	0	0	0
	Khursaniyah	0	0.0002	0.0002	0.0002	0	0	0	0
	Shedgum	0	0.0002	0.0002	0.0002	0	0	0	0
	Uthmaniyah	0	0.0002	0.0002	0.0002	0	0	0	0
	Yanbu	0	0.0002	0.0002	0.0002	0	0	0	0
	Haradh	0	0.0002	0.0002	0.0002	0	0	0	0
	Hawiyah	0	0.0002	0.0002	0.0002	0	0	0	0
	Juaymah	0	0.0002	0.0002	0.0002	0	0	0	0
	Wasit	0	0.0002	0.0002	0.0002	0	0	0	0
Fractionation plants	RasTanura	0	0	0	0	0.0002	0.0002	0.0002	0.0002
	Yanbu	0	0	0	0	0.0002	0.0002	0.0002	0.0002
	Juaymah	0	0	0	0	0.0002	0.0002	0.0002	0.0002
	Hawiyah	0	0	0	0	0.0002	0.0002	0.0002	0.0002
	Wasit	0	0	0	0	0.0002	0.0002	0.0002	0.0002
