# Supplementary material for: Data on upstream segment of a hydrocarbon supply chain in Saudi Arabia
Source: Data Brief. 2019 Nov 14;27:104804. doi: 10.1016/j.dib.2019.104804 (PMC6883291; doi:10.1016/j.dib.2019.104804)
Supplement: Multimedia component 1 [file mmc1.zip › Data/Reserves.xls]

## Sheet: Crude oil reserves
Crude oil type		Arabian_Extra_Light	Arabian_Light	Arabian_Medium	Arabian_Heavy
Crude oil reservoirs	Khurais	0	8500	0	0
	Safaniya	0	0	0	37000
	Marjan	0	0	10000	0
	Zuluf	0	0	12000	0
	AbuSafah	0	0	7500	0
	Qatif	0	10000	0	0
	Khursaniyah	0	10000	0	0
	Berri	12000	0	0	0
	Shaybah	12000	0	0	0
	AbuHadriyah	0	12500	0	0
	Abqaiq	22500	0	0	0
	Manifa	0	0	0	11000
	Harmaliyah	0	2000	0	0
	Hawiyah	0	10080	0	0
	Shedgum	0	25210	0	0
	Fazran	0	840	0	0
	Uthmaniyah	0	40340	0	0
	Haradh	0	3360	0	0
	AinDar	0	20170	0	0
	NeutralZone	0	0	0	1250

## Sheet: Natural gas reserves
Gas product		Natural_Gas
Natural gas reservoirs	Karan	3.1323e+07
	Hasbah	2.34897e+07
	Arabiyah	2.1923e+07
	Ghazal	2.81897e+07
	Wudayhi	2.34897e+07
	Waqr	2.34897e+07
	Tinat	2.34897e+07
	Shaden	2.34897e+07
	Hilwah	2.34897e+07
	Shamrah	2.34897e+07
	Mariuah	2.34897e+07
	Mazalij	2.34897e+07
	Manjurah	2.34897e+07
