# Supplementary material for: Data on upstream segment of a hydrocarbon supply chain in Saudi Arabia
Source: Data Brief. 2019 Nov 14;27:104804. doi: 10.1016/j.dib.2019.104804 (PMC6883291; doi:10.1016/j.dib.2019.104804)
Supplement: Multimedia component 1 [file mmc1.zip › Data/Routes_Capacity.xls]

## Sheet: Crude oil routes capacity
Crude oil type			Arabian_Extra_Light	Arabian_Light	Arabian_Medium	Arabian_Heavy
Reservoirs to gas-oil separation plants	Khurais	Khurais 1-4	0	9.3	0	0
	Safaniya	Safaniya 1-5	0	0	0	7.44
	Marjan	Marjan	0	0	12.4	0
	Zuluf	Zuluf 1-2	0	0	10.85	0
	AbuSafah	AbuSafah	0	0	9.3	0
	Qatif	Qatif 1-3	0	6.82	0	0
	Khursaniyah	Khursaniyah	0	15.5	0	0
	Berri	Berri 1-5	2.48	0	0	0
	Shaybah	Shaybah 1-3	6.82	0	0	0
	AbuHadriyah	AbuHadriyah	0	9.3	0	0
	Abqaiq	Abqaiq 1-4	3.1	0	0	0
	Manifa	Manifa 1-3	0	0	0	9.3
	Harmaliyah	Harmaliyah	0	3.1	0	0
	Hawiyah	Hawiyah 1-3	0	5.27	0	0
	Shedgum	Shedgum 1-5	0	5.27	0	0
	Fazran	Fazran	0	5.27	0	0
	Uthmaniyah	Uthmaniyah 1-12	0	5.27	0	0
	Haradh	Haradh 1-2	0	5.27	0	0
	AinDar	AinDar 1-6	0	5.27	0	0
	NeutralZone	NeutralZone	0	0	0	9.3
Gas-oil separation plants to gathering centers	Khurais 1-4	Khurais	0	9.3	0	0
	Safaniya 1-5	Safaniya	0	0	0	7.44
	Marjan	Marjan	0	0	12.4	0
	Zuluf 1-2	Zuluf	0	0	10.85	0
	AbuSafah	AbuSafah	0	0	9.3	0
	Qatif 1-3	Qatif	0	6.82	0	0
	Khursaniyah	Khursaniyah	0	15.5	0	0
	Berri 1-5	Berri	2.48	0	0	0
	Shaybah 1-3	Shaybah	6.82	0	0	0
	AbuHadriyah	AbuHadriyah	0	9.3	0	0
	Abqaiq 1-4	Abqaiq	3.1	0	0	0
	Manifa 1-3	Manifa	0	0	0	9.3
	Harmaliyah	Harmaliyah	0	3.1	0	0
	Hawiyah 1-3	Hawiyah	0	5.27	0	0
	Shedgum 1-5	Shedgum	0	5.27	0	0
	Fazran	Fazran	0	5.27	0	0
	Uthmaniyah 1-12	Uthmaniyah	0	5.27	0	0
	Haradh 1-2	Haradh	0	5.27	0	0
	AinDar 1-6	AinDar	0	5.27	0	0
	NeutralZone	NeutralZone	0	0	0	9.3
Gathering centers to sweetening plants	Safaniya	Safaniya	0	0	0	37.2
	Marjan	Safaniya	0	0	12.4	0
	Zuluf	Safaniya	0	0	21.7	0
	AbuSafah	Qatif	0	0	9.3	0
	Qatif	Qatif	0	20.46	0	0
	Khursaniyah	Khursaniyah	0	15.5	0	0
	Berri	Abqaiq	12.4	0	0	0
	Shaybah	Shaybah	20.46	0	0	0
	AbuHadriyah	Tanajib	0	9.3	0	0
	Abqaiq	Abqaiq	12.4	0	0	0
	Manifa	RasTanura	0	0	0	27.9
	Harmaliyah	Tanajib	0	3.1	0	0
	Hawiyah	Abqaiq	0	15.81	0	0
	Shedgum	Abqaiq	0	26.35	0	0
	Fazran	Abqaiq	0	5.27	0	0
	Uthmaniyah	Abqaiq	0	63.24	0	0
	Haradh	Abqaiq	0	10.54	0	0
	AinDar	Abqaiq	0	31.62	0	0
	NeutralZone	RasTanura	0	0	0	9.3
Sweetening plants to local regions	Khurais	Middle	0	31	0	0
	Safaniya	West	0	0	15.5	15.5
	Qatif	West	0	15.5	15.5	0
	Khursaniyah	West	0	31	0	0
	RasTanura	East	0	0	0	31
	Shaybah	East	31	0	0	0
	Tanajib	West	0	31	0	0
	Tanajib	South	0	18.6	0	0
	Abqaiq	East	31	54.25	0	0
	Abqaiq	West	31	54.25	0	0
Sweetening plants to industrial regions	Khurais	Jubail	0	0	0	0
	Safaniya	Rabigh	0	0	0	0
	Qatif	Yanbu	0	0	0	0
Sweetening plants to international terminals	Khurais	Juaymah	0	31	0	0
	Safaniya	Juaymah	0	0	46.5	15.5
	Qatif	Juaymah	0	15.5	15.5	0
	Khursaniyah	Juaymah	0	31	0	0
	RasTanura	RasTanura	0	0	0	31
	Shaybah	RasTanura	31	0	0	0
	Tanajib	RasTanura	0	31	0	0
	Abqaiq	RasTanura	0	54.25	0	0
	Abqaiq	Juaymah	54.25	54.25	0	0
	Abqaiq	Yanbu	0	54.25	0	0

## Sheet: Natural gas routes capacity
Gas product			Natural_Gas	Hydrogenulfide	Methane	Natural_Gas_Liquid	Ethane	Butane	Propane	Natural_Gasoline
Crude oil reservoir (associated gas) - gas gathering	Khurais 1-4	Khurais	2548.2	0	0	0	0	0	0	0
	Safaniya 1-5	Safaniya	1316.88	0	0	0	0	0	0	0
	Marjan	Marjan	10416	0	0	0	0	0	0	0
	Zuluf 1-2	Zuluf	6021.75	0	0	0	0	0	0	0
	AbuSafah	AbuSafah	595.2	0	0	0	0	0	0	0
	Qatif 1-3	Qatif	4630.78	0	0	0	0	0	0	0
	Khursaniyah	Khursaniyah	5812.5	0	0	0	0	0	0	0
	Berri 1-5	Berri	1874.88	0	0	0	0	0	0	0
	Shaybah 1-3	Shaybah	5797	0	0	0	0	0	0	0
	AbuHadriyah	AbuHadriyah	2483.1	0	0	0	0	0	0	0
	Abqaiq 1-4	Abqaiq	2622.6	0	0	0	0	0	0	0
	Manifa 1-3	Manifa	930	0	0	0	0	0	0	0
	Harmaliyah	Harmaliyah	2290.9	0	0	0	0	0	0	0
	Hawiyah 1-3	Hawiyah	2108	0	0	0	0	0	0	0
	Shedgum 1-5	Shedgum	2861.61	0	0	0	0	0	0	0
	Fazran	Fazran	2360.96	0	0	0	0	0	0	0
	Uthmaniyah 1-12	Uthmaniyah	2429.47	0	0	0	0	0	0	0
	Haradh 1-2	Haradh	2108	0	0	0	0	0	0	0
	AinDar 1-6	AinDar	2866.88	0	0	0	0	0	0	0
	NeutralZone	NeutralZone	1488	0	0	0	0	0	0	0
Gas reservoir to gas gathering center	Karan	Karan	55800	0	0	0	0	0	0	0
	Hasbah	Hasbah	41230	0	0	0	0	0	0	0
	Arabiyah	Arabiyah	41230	0	0	0	0	0	0	0
	Ghazal	Ghazal	24800	0	0	0	0	0	0	0
	Wudayhi	Wudayhi	24800	0	0	0	0	0	0	0
	Waqr	Waqr	24800	0	0	0	0	0	0	0
	Tinat	Tinat	24800	0	0	0	0	0	0	0
	Shaden	Shaden	38750	0	0	0	0	0	0	0
	Hilwah	Hilwah	38750	0	0	0	0	0	0	0
	Shamrah	Shamrah	38750	0	0	0	0	0	0	0
	Mariuah	Mariuah	38750	0	0	0	0	0	0	0
	Mazalij	Mazalij	31000	0	0	0	0	0	0	0
	Manjurah	Manjurah	31000	0	0	0	0	0	0	0
gathering centers to processing plants	Khurais	Uthmaniyah	10192.8	0	0	0	0	0	0	0
	Safaniya	Khursaniyah	6584.4	0	0	0	0	0	0	0
	Marjan	Khursaniyah	10416	0	0	0	0	0	0	0
	Zuluf	Khursaniyah	12043.5	0	0	0	0	0	0	0
	AbuSafah	Juaymah	595.2	0	0	0	0	0	0	0
	Qatif	Juaymah	13892.3	0	0	0	0	0	0	0
	Khursaniyah	Khursaniyah	5812.5	0	0	0	0	0	0	0
	Berri	Berri	9374.4	0	0	0	0	0	0	0
	Shaybah	Hawiyah	17391	0	0	0	0	0	0	0
	AbuHadriyah	Juaymah	2483.1	0	0	0	0	0	0	0
	Abqaiq	Yanbu	10490.4	0	0	0	0	0	0	0
	Manifa	Juaymah	2790	0	0	0	0	0	0	0
	Harmaliyah	Hawiyah	2290.9	0	0	0	0	0	0	0
	Hawiyah	Hawiyah	6324	0	0	0	0	0	0	0
	Shedgum	Shedgum	14308.1	0	0	0	0	0	0	0
	Fazran	Shedgum	2360.96	0	0	0	0	0	0	0
	Uthmaniyah	Uthmaniyah	29153.6	0	0	0	0	0	0	0
	Haradh	Haradh	4216	0	0	0	0	0	0	0
	AinDar	Shedgum	17201.3	0	0	0	0	0	0	0
	NeutralZone	Khursaniyah	1488	0	0	0	0	0	0	0
	Karan	Berri	55800	0	0	0	0	0	0	0
	Hasbah	Wasit	41230	0	0	0	0	0	0	0
	Arabiyah	Wasit	41230	0	0	0	0	0	0	0
	Ghazal	Haradh	24800	0	0	0	0	0	0	0
	Wudayhi	Haradh	24800	0	0	0	0	0	0	0
	Waqr	Haradh	24800	0	0	0	0	0	0	0
	Tinat	Haradh	24800	0	0	0	0	0	0	0
	Shaden	Shedgum	38750	0	0	0	0	0	0	0
	Hilwah	Juaymah	38750	0	0	0	0	0	0	0
	Shamrah	Juaymah	38750	0	0	0	0	0	0	0
	Mariuah	Yanbu	38750	0	0	0	0	0	0	0
	Mazalij	Hawiyah	31000	0	0	0	0	0	0	0
	Manjurah	Hawiyah	31000	0	0	0	0	0	0	0
Processing plants to fractionation plants	Berri	Juaymah	11160	0	0	0	0	0	0	0
	Khursaniyah	Juaymah	18600	0	0	0	0	0	0	0
	Shedgum	Yanbu	27900	0	0	0	0	0	0	0
	Uthmaniyah	RasTanura	27900	0	0	0	0	0	0	0
	Yanbu	Yanbu	9672	0	0	0	0	0	0	0
	Haradh	Hawiyah	29760	0	0	0	0	0	0	0
	Hawiyah	Hawiyah	44640	0	0	0	0	0	0	0
	Juaymah	Juaymah	44640	0	0	0	0	0	0	0
	Wasit	Wasit	46500	0	0	0	0	0	0	0
Processing plants to local regions	Berri	North	0	0	0	0	0	0	0	0
	Khursaniyah	South	0	0	0	0	0	0	0	0
	Shedgum	West	0	0	0	0	0	0	0	0
	Uthmaniyah	Middle	0	0	0	0	0	0	0	0
	Yanbu	East	0	0	0	0	0	0	0	0
	Haradh	North	0	0	0	0	0	0	0	0
	Hawiyah	South	0	0	0	0	0	0	0	0
	Juaymah	West	0	0	0	0	0	0	0	0
	Wasit	Middle	0	0	0	0	0	0	0	0
Processing plants to industrial regions	Berri	Jubail	0	0	20925	0	0	0	0	0
	Khursaniyah	Rabigh	0	0	34875	0	0	0	0	0
	Khursaniyah	Yanbu	0	0	34875	0	0	0	0	0
	Shedgum	Yanbu	0	0	52312.5	0	0	0	0	0
	Uthmaniyah	Yanbu	0	0	52312.5	0	0	0	0	0
	Yanbu	Yanbu	0	0	18135	0	0	0	0	0
	Haradh	Jubail	0	0	55800	0	0	0	0	0
	Hawiyah	Jubail	0	0	83700	0	0	0	0	0
	Juaymah	Rabigh	0	0	83700	0	0	0	0	0
	Wasit	Rabigh	0	0	87187.5	0	0	0	0	0
Processing plants to international terminals	Berri	Juaymah	0	2511	0	5580	0	0	0	0
	Khursaniyah	Juaymah	0	4185	0	9300	0	0	0	0
	Shedgum	Yanbu	0	6277.5	0	13950	0	0	0	0
	Uthmaniyah	Juaymah	0	6277.5	0	13950	0	0	0	0
	Yanbu	Yanbu	0	2176.2	0	4836	0	0	0	0
	Haradh	RasTanura	0	6696	0	14880	0	0	0	0
	Hawiyah	Juaymah	0	10044	0	22320	0	0	0	0
	Juaymah	Juaymah	0	10044	0	22320	0	0	0	0
	Wasit	Juaymah	0	10462.5	0	23250	0	0	0	0
Fractionation plants to local regions	RasTanura	East	0	0	0	0	0	8608.55	21912.7	0
	Yanbu	North	0	0	0	0	0	3730.37	9495.49	0
	Yanbu	West	0	0	0	0	0	3730.37	9495.49	0
	Juaymah	Middle	0	0	0	0	0	12338.9	31408.1	0
	Hawiyah	South	0	0	0	0	0	14347.6	36521.1	0
	Wasit	Middle	0	0	0	0	0	6886.84	17530.1	0
Fractionation plants to industrial regions	RasTanura	Rabigh	0	0	0	0	32869	0	0	0
	Yanbu	Rabigh	0	0	0	0	14243.2	0	0	0
	Yanbu	Yanbu	0	0	0	0	14243.2	0	0	0
	Juaymah	Jubail	0	0	0	0	47112.2	0	0	0
	Hawiyah	Jubail	0	0	0	0	54781.7	0	0	0
	Wasit	Jubail	0	0	0	0	26295.2	0	0	0
Fractionation plants to international terminals	RasTanura	RasTanura	0	0	0	0	0	8608.55	21912.7	14869.3
	Yanbu	Yanbu	0	0	0	0	0	3730.37	9495.49	6443.37
	Juaymah	Juaymah	0	0	0	0	0	12338.9	31408.1	21312.7
	Hawiyah	Juaymah	0	0	0	0	0	14347.6	36521.1	24782.2
	Wasit	Juaymah	0	0	0	0	0	6886.84	17530.1	11895.4
Sweetening plants to international terminals	Khurais	Juaymah	0	9060.93	0	0	0	0	0	0
	Safaniya	Juaymah	0	9060.93	0	0	0	0	0	0
	Qatif	Juaymah	0	9060.93	0	0	0	0	0	0
	Khursaniyah	Juaymah	0	9060.93	0	0	0	0	0	0
	RasTanura	RasTanura	0	5663.08	0	0	0	0	0	0
	Shaybah	RasTanura	0	5663.08	0	0	0	0	0	0
	Tanajib	RasTanura	0	9060.93	0	0	0	0	0	0
	Abqaiq	RasTanura	0	9060.93	0	0	0	0	0	0
	Abqaiq	Juaymah	0	9060.93	0	0	0	0	0	0
	Abqaiq	Yanbu	0	1698.92	0	0	0	0	0	0
