# Supplementary material for: Data on upstream segment of a hydrocarbon supply chain in Saudi Arabia
Source: Data Brief. 2019 Nov 14;27:104804. doi: 10.1016/j.dib.2019.104804 (PMC6883291; doi:10.1016/j.dib.2019.104804)
Supplement: Multimedia component 1 [file mmc1.zip › Data/Transportation_Costs.xls]

## Sheet: Crude oil transportation cost
Crude oil type			Arabian_Extra_Light	Arabian_Extra_Light	Arabian_Extra_Light	Arabian_Light	Arabian_Light	Arabian_Light	Arabian_Medium	Arabian_Medium	Arabian_Medium	Arabian_Heavy	Arabian_Heavy	Arabian_Heavy
Period			1	2	3	1	2	3	1	2	3	1	2	3
Reservoirs to gas-oil separation plants	Khurais	Khurais 1-4	0	0	0	0.005	0.005	0.005	0	0	0	0	0	0
	Safaniya	Safaniya 1-5	0	0	0	0	0	0	0	0	0	0.005	0.005	0.005
	Marjan	Marjan	0	0	0	0	0	0	0.005	0.005	0.005	0	0	0
	Zuluf	Zuluf 1-2	0	0	0	0	0	0	0.005	0.005	0.005	0	0	0
	AbuSafah	AbuSafah	0	0	0	0	0	0	0.005	0.005	0.005	0	0	0
	Qatif	Qatif 1-3	0	0	0	0.005	0.005	0.005	0	0	0	0	0	0
	Khursaniyah	Khursaniyah	0	0	0	0.005	0.005	0.005	0	0	0	0	0	0
	Berri	Berri 1-5	0.005	0.005	0.005	0	0	0	0	0	0	0	0	0
	Shaybah	Shaybah 1-3	0.005	0.005	0.005	0	0	0	0	0	0	0	0	0
	AbuHadriyah	AbuHadriyah	0	0	0	0.005	0.005	0.005	0	0	0	0	0	0
	Abqaiq	Abqaiq 1-4	0.005	0.005	0.005	0	0	0	0	0	0	0	0	0
	Manifa	Manifa 1-3	0	0	0	0	0	0	0	0	0	0.005	0.005	0.005
	Harmaliyah	Harmaliyah	0	0	0	0.005	0.005	0.005	0	0	0	0	0	0
	Hawiyah	Hawiyah 1-3	0	0	0	0.005	0.005	0.005	0	0	0	0	0	0
	Shedgum	Shedgum 1-5	0	0	0	0.005	0.005	0.005	0	0	0	0	0	0
	Fazran	Fazran	0	0	0	0.005	0.005	0.005	0	0	0	0	0	0
	Uthmaniyah	Uthmaniyah 1-12	0	0	0	0.005	0.005	0.005	0	0	0	0	0	0
	Haradh	Haradh 1-2	0	0	0	0.005	0.005	0.005	0	0	0	0	0	0
	AinDar	AinDar 1-6	0	0	0	0.005	0.005	0.005	0	0	0	0	0	0
	NeutralZone	NeutralZone	0	0	0	0	0	0	0	0	0	0.005	0.005	0.005
Gas-oil separation plants to gathering centers	Khurais 1-4	Khurais	0	0	0	0.005	0.005	0.005	0	0	0	0	0	0
	Safaniya 1-5	Safaniya	0	0	0	0	0	0	0	0	0	0.005	0.005	0.005
	Marjan	Marjan	0	0	0	0	0	0	0.005	0.005	0.005	0	0	0
	Zuluf 1-2	Zuluf	0	0	0	0	0	0	0.005	0.005	0.005	0	0	0
	AbuSafah	AbuSafah	0	0	0	0	0	0	0.005	0.005	0.005	0	0	0
	Qatif 1-3	Qatif	0	0	0	0.005	0.005	0.005	0	0	0	0	0	0
	Khursaniyah	Khursaniyah	0	0	0	0.005	0.005	0.005	0	0	0	0	0	0
	Berri 1-5	Berri	0.005	0.005	0.005	0	0	0	0	0	0	0	0	0
	Shaybah 1-3	Shaybah	0.005	0.005	0.005	0	0	0	0	0	0	0	0	0
	AbuHadriyah	AbuHadriyah	0	0	0	0.005	0.005	0.005	0	0	0	0	0	0
	Abqaiq 1-4	Abqaiq	0.005	0.005	0.005	0	0	0	0	0	0	0	0	0
	Manifa 1-3	Manifa	0	0	0	0	0	0	0	0	0	0.005	0.005	0.005
	Harmaliyah	Harmaliyah	0	0	0	0.005	0.005	0.005	0	0	0	0	0	0
	Hawiyah 1-3	Hawiyah	0	0	0	0.005	0.005	0.005	0	0	0	0	0	0
	Shedgum 1-5	Shedgum	0	0	0	0.005	0.005	0.005	0	0	0	0	0	0
	Fazran	Fazran	0	0	0	0.005	0.005	0.005	0	0	0	0	0	0
	Uthmaniyah 1-12	Uthmaniyah	0	0	0	0.005	0.005	0.005	0	0	0	0	0	0
	Haradh 1-2	Haradh	0	0	0	0.005	0.005	0.005	0	0	0	0	0	0
	AinDar 1-6	AinDar	0	0	0	0.005	0.005	0.005	0	0	0	0	0	0
	NeutralZone	NeutralZone	0	0	0	0	0	0	0	0	0	0.005	0.005	0.005
Gathering centers to sweetening plants	Khurais	Khurais	0	0	0	0.9125	0.9125	0.9125	0	0	0	0	0	0
	Safaniya	Safaniya	0	0	0	0	0	0	0	0	0	0.025	0.025	0.025
	Marjan	Safaniya	0	0	0	0	0	0	0.1125	0.1125	0.1125	0	0	0
	Zuluf	Safaniya	0	0	0	0	0	0	0.1375	0.1375	0.1375	0	0	0
	AbuSafah	Qatif	0	0	0	0	0	0	0.1375	0.1375	0.1375	0	0	0
	Qatif	Qatif	0	0	0	0.025	0.025	0.025	0	0	0	0	0	0
	Khursaniyah	Khursaniyah	0	0	0	0.275	0.275	0.275	0	0	0	0	0	0
	Berri	Abqaiq	0.1625	0.1625	0.1625	0	0	0	0	0	0	0	0	0
	Shaybah	Shaybah	1.475	1.475	1.475	0	0	0	0	0	0	0	0	0
	AbuHadriyah	Tanajib	0	0	0	0.1625	0.1625	0.1625	0	0	0	0	0	0
	Abqaiq	Abqaiq	0.025	0.025	0.025	0	0	0	0	0	0	0	0	0
	Manifa	RasTanura	0	0	0	0	0	0	0	0	0	0.1125	0.1125	0.1125
	Harmaliyah	Tanajib	0	0	0	0.3875	0.3875	0.3875	0	0	0	0	0	0
	Hawiyah	Abqaiq	0	0	0	0.3125	0.3125	0.3125	0	0	0	0	0	0
	Shedgum	Abqaiq	0	0	0	0.1125	0.1125	0.1125	0	0	0	0	0	0
	Fazran	Abqaiq	0	0	0	0.1625	0.1625	0.1625	0	0	0	0	0	0
	Uthmaniyah	Abqaiq	0	0	0	0.225	0.225	0.225	0	0	0	0	0	0
	Haradh	Abqaiq	0	0	0	0.525	0.525	0.525	0	0	0	0	0	0
	AinDar	Abqaiq	0	0	0	0.15	0.15	0.15	0	0	0	0	0	0
	NeutralZone	RasTanura	0	0	0	0	0	0	0	0	0	0.1125	0.1125	0.1125
Sweetening plants to local regions	Khurais	Middle	0	0	0	0.05	0.05	0.05	0	0	0	0	0	0
	Safaniya	West	0	0	0	0	0	0	0.05	0.05	0.05	0.05	0.05	0.05
	Qatif	West	0	0	0	0.05	0.05	0.05	0.05	0.05	0.05	0	0	0
	Khursaniyah	West	0	0	0	0.05	0.05	0.05	0	0	0	0	0	0
	RasTanura	East	0	0	0	0	0	0	0	0	0	0.05	0.05	0.05
	Shaybah	East	0.05	0.05	0.05	0	0	0	0	0	0	0	0	0
	Tanajib	West	0	0	0	0.05	0.05	0.05	0	0	0	0	0	0
	Tanajib	South	0	0	0	0.05	0.05	0.05	0	0	0	0	0	0
	Abqaiq	East	0.075	0.075	0.075	0.05	0.05	0.05	0	0	0	0	0	0
	Abqaiq	West	1.755	1.755	1.755	0.05	0.05	0.05	0	0	0	0	0	0
Sweetening plants to industrial regions	Khurais	Jubail	0	0	0	0	0	0	0	0	0	0	0	0
	Safaniya	Rabigh	0	0	0	0	0	0	0	0	0	0	0	0
	Qatif	Yanbu	0	0	0	0	0	0	0	0	0	0	0	0
	Khursaniyah	Jubail	0	0	0	0	0	0	0	0	0	0	0	0
	RasTanura	Rabigh	0	0	0	0	0	0	0	0	0	0	0	0
	Shaybah	Yanbu	0	0	0	0	0	0	0	0	0	0	0	0
	Abqaiq	Jubail	0	0	0	0	0	0	0	0	0	0	0	0
Sweetening plants to international terminals	Khurais	Juaymah	0	0	0	0.875	0.875	0.875	0	0	0	0	0	0
	Safaniya	Juaymah	0	0	0	0	0	0	0.1925	0.1925	0.1925	0.1925	0.1925	0.1925
	Qatif	Juaymah	0	0	0	0.225	0.225	0.225	0.225	0.225	0.225	0	0	0
	Khursaniyah	Juaymah	0	0	0	0.1925	0.1925	0.1925	0	0	0	0	0	0
	RasTanura	RasTanura	0	0	0	0	0	0	0	0	0	0.0375	0.0375	0.0375
	Shaybah	RasTanura	1.625	1.625	1.625	0	0	0	0	0	0	0	0	0
	Tanajib	RasTanura	0	0	0	0.525	0.525	0.525	0	0	0	0	0	0
	Abqaiq	RasTanura	0	0	0	0.525	0.525	0.525	0	0	0	0	0	0
	Abqaiq	Juaymah	0.2375	0.2375	0.2375	0.2375	0.2375	0.2375	0	0	0	0	0	0
	Abqaiq	Yanbu	0	0	0	2.925	2.925	2.925	0	0	0	0	0	0

## Sheet: Natural gas transportation cost
Gas product			Natural_Gas	carbon_dioxide	Hydrogenulfide	Methane	Natural_Gas_Liquid	Ethane	Butane	Propane	Natural_Gasoline
Reservoirs to gathering centers	Karan	Karan	0.0001	0	0	0	0	0	0	0	0
	Hasbah	Hasbah	0.0001	0	0	0	0	0	0	0	0
	Arabiyah	Arabiyah	0.0001	0	0	0	0	0	0	0	0
	Ghazal	Ghazal	0.0001	0	0	0	0	0	0	0	0
	Wudayhi	Wudayhi	0.0001	0	0	0	0	0	0	0	0
	Waqr	Waqr	0.0001	0	0	0	0	0	0	0	0
	Tinat	Tinat	0.0001	0	0	0	0	0	0	0	0
	Shaden	Shaden	0.0001	0	0	0	0	0	0	0	0
	Hilwah	Hilwah	0.0001	0	0	0	0	0	0	0	0
	Shamrah	Shamrah	0.0001	0	0	0	0	0	0	0	0
	Mariuah	Mariuah	0.0001	0	0	0	0	0	0	0	0
	Mazalij	Mazalij	0.0001	0	0	0	0	0	0	0	0
	Manjurah	Manjurah	0.0001	0	0	0	0	0	0	0	0
Gas-oil separation plants to gathering centers	Khurais 1-4	Khurais	0.0001	0	0	0	0	0	0	0	0
	Safaniya 1-5	Safaniya	0.0001	0	0	0	0	0	0	0	0
	Marjan	Marjan	0.0001	0	0	0	0	0	0	0	0
	Zuluf 1-2	Zuluf	0.0001	0	0	0	0	0	0	0	0
	AbuSafah	AbuSafah	0.0001	0	0	0	0	0	0	0	0
	Qatif 1-3	Qatif	0.0001	0	0	0	0	0	0	0	0
	Khursaniyah	Khursaniyah	0.0001	0	0	0	0	0	0	0	0
	Berri 1-5	Berri	0.0001	0	0	0	0	0	0	0	0
	Shaybah 1-3	Shaybah	0.0001	0	0	0	0	0	0	0	0
	AbuHadriyah	AbuHadriyah	0.0001	0	0	0	0	0	0	0	0
	Abqaiq 1-4	Abqaiq	0.0001	0	0	0	0	0	0	0	0
	Manifa 1-3	Manifa	0.0001	0	0	0	0	0	0	0	0
	Harmaliyah	Harmaliyah	0.0001	0	0	0	0	0	0	0	0
	Hawiyah 1-3	Hawiyah	0.0001	0	0	0	0	0	0	0	0
	Shedgum 1-5	Shedgum	0.0001	0	0	0	0	0	0	0	0
	Fazran	Fazran	0.0001	0	0	0	0	0	0	0	0
	Uthmaniyah 1-12	Uthmaniyah	0.0001	0	0	0	0	0	0	0	0
	Haradh 1-2	Haradh	0.0001	0	0	0	0	0	0	0	0
	AinDar 1-6	AinDar	0.0001	0	0	0	0	0	0	0	0
	NeutralZone	NeutralZone	0.0001	0	0	0	0	0	0	0	0
Gathering centers to processing plants	Khurais	Uthmaniyah	0.0002	0	0	0	0	0	0	0	0
	Safaniya	Khursaniyah	0.0002	0	0	0	0	0	0	0	0
	Marjan	Khursaniyah	0.0002	0	0	0	0	0	0	0	0
	Zuluf	Khursaniyah	0.0002	0	0	0	0	0	0	0	0
	AbuSafah	Juaymah	0.0002	0	0	0	0	0	0	0	0
	Qatif	Juaymah	0.0002	0	0	0	0	0	0	0	0
	Khursaniyah	Khursaniyah	0.0002	0	0	0	0	0	0	0	0
	Berri	Berri	0.0002	0	0	0	0	0	0	0	0
	Shaybah	Hawiyah	0.0002	0	0	0	0	0	0	0	0
	AbuHadriyah	Juaymah	0.0002	0	0	0	0	0	0	0	0
	Abqaiq	Yanbu	0.0002	0	0	0	0	0	0	0	0
	Manifa	Juaymah	0.0002	0	0	0	0	0	0	0	0
	Harmaliyah	Hawiyah	0.0002	0	0	0	0	0	0	0	0
	Hawiyah	Hawiyah	0.0002	0	0	0	0	0	0	0	0
	Shedgum	Shedgum	0.0002	0	0	0	0	0	0	0	0
	Fazran	Shedgum	0.0002	0	0	0	0	0	0	0	0
	Uthmaniyah	Uthmaniyah	0.0002	0	0	0	0	0	0	0	0
	Haradh	Haradh	0.0002	0	0	0	0	0	0	0	0
	AinDar	Shedgum	0.0002	0	0	0	0	0	0	0	0
	NeutralZone	Khursaniyah	0.0002	0	0	0	0	0	0	0	0
	Karan	Berri	0.0002	0	0	0	0	0	0	0	0
	Hasbah	Wasit	0.0002	0	0	0	0	0	0	0	0
	Arabiyah	Wasit	0.0002	0	0	0	0	0	0	0	0
	Ghazal	Haradh	0.0002	0	0	0	0	0	0	0	0
	Wudayhi	Haradh	0.0002	0	0	0	0	0	0	0	0
	Waqr	Haradh	0.0002	0	0	0	0	0	0	0	0
	Tinat	Haradh	0.0002	0	0	0	0	0	0	0	0
	Shaden	Shedgum	0.0002	0	0	0	0	0	0	0	0
	Hilwah	Juaymah	0.0002	0	0	0	0	0	0	0	0
	Shamrah	Juaymah	0.0002	0	0	0	0	0	0	0	0
	Mariuah	Yanbu	0.0002	0	0	0	0	0	0	0	0
	Mazalij	Hawiyah	0.0002	0	0	0	0	0	0	0	0
	Manjurah	Hawiyah	0.0002	0	0	0	0	0	0	0	0
CO2 emission	Berri	Environment	0	0.0025	0	0	0	0	0	0	0
	Khursaniyah	Environment	0	0.0025	0	0	0	0	0	0	0
	Shedgum	Environment	0	0.0025	0	0	0	0	0	0	0
	Uthmaniyah	Environment	0	0.0025	0	0	0	0	0	0	0
	Yanbu	Environment	0	0.0025	0	0	0	0	0	0	0
	Haradh	Environment	0	0.0025	0	0	0	0	0	0	0
	Hawiyah	Environment	0	0.0025	0	0	0	0	0	0	0
	Juaymah	Environment	0	0.0025	0	0	0	0	0	0	0
	Wasit	Environment	0	0.0025	0	0	0	0	0	0	0
Processing plants to fractionation plants	Berri	Juaymah	0.0009	0	0	0	0	0	0	0	0
	Khursaniyah	Juaymah	0.000565	0	0	0	0	0	0	0	0
	Shedgum	Yanbu	5e-05	0	0	0	0	0	0	0	0
	Uthmaniyah	RasTanura	0.000175	0	0	0	0	0	0	0	0
	Yanbu	Yanbu	0.0004	0	0	0	0	0	0	0	0
	Haradh	Hawiyah	5e-05	0	0	0	0	0	0	0	0
	Hawiyah	Hawiyah	0.000425	0	0	0	0	0	0	0	0
	Juaymah	Juaymah	7.5e-05	0	0	0	0	0	0	0	0
	Wasit	Wasit	5e-05	0	0	0	0	0	0	0	0
Processing plants to local regions	Berri	North	0	0	0	0	0	0	0	0	0
	Khursaniyah	South	0	0	0	0	0	0	0	0	0
	Shedgum	West	0	0	0	0	0	0	0	0	0
	Uthmaniyah	Middle	0	0	0	0	0	0	0	0	0
	Yanbu	East	0	0	0	0	0	0	0	0	0
	Haradh	North	0	0	0	0	0	0	0	0	0
	Hawiyah	South	0	0	0	0	0	0	0	0	0
	Juaymah	West	0	0	0	0	0	0	0	0	0
	Wasit	Middle	0	0	0	0	0	0	0	0	0
Processing plants to industrial regions	Berri	Jubail	0	0	0	0.00015	0	0	0	0	0
	Khursaniyah	Rabigh	0	0	0	3.6e-05	0	0	0	0	0
	Khursaniyah	Yanbu	0	0	0	2.6e-05	0	0	0	0	0
	Shedgum	Yanbu	0	0	0	0.000146	0	0	0	0	0
	Uthmaniyah	Yanbu	0	0	0	0.000126	0	0	0	0	0
	Yanbu	Yanbu	0	0	0	0.00012	0	0	0	0	0
	Haradh	Jubail	0	0	0	0.000118	0	0	0	0	0
	Hawiyah	Jubail	0	0	0	0.000116	0	0	0	0	0
	Juaymah	Rabigh	0	0	0	0.000118	0	0	0	0	0
	Wasit	Rabigh	0	0	0	5e-05	0	0	0	0	0
Processing plants to international terminals	Berri	Juaymah	0	0	0.0014	0	0.00015	0	0	0	0
	Khursaniyah	Juaymah	0	0	0.00023	0	5.75e-05	0	0	0	0
	Shedgum	Yanbu	0	0	0.0004	0	0.0001	0	0	0	0
	Uthmaniyah	Juaymah	0	0	0.00085	0	0.0002125	0	0	0	0
	Yanbu	Yanbu	0	0	0.00015	0	3.75e-05	0	0	0	0
	Haradh	RasTanura	0	0	0.000226	0	5.65e-05	0	0	0	0
	Hawiyah	Juaymah	0	0	0.0001	0	2.5e-05	0	0	0	0
	Juaymah	Juaymah	0	0	0.0009	0	0.000225	0	0	0	0
	Wasit	Juaymah	0	0	0.0001	0	2.5e-05	0	0	0	0
Fractionation plants to local regions	RasTanura	East	0	0	0	0	0	0	0.000425	0.000425	0
	Yanbu	North	0	0	0	0	0	0	0.0005	0.0005	0
	Yanbu	West	0	0	0	0	0	0	0.000375	0.000375	0
	Juaymah	Middle	0	0	0	0	0	0	0.000125	0.000125	0
	Hawiyah	South	0	0	0	0	0	0	0.00024	0.00024	0
	Wasit	Middle	0	0	0	0	0	0	0.000375	0.000375	0
Fractionation plants to industrial regions	RasTanura	Rabigh	0	0	0	0	0	6.4e-05	0	0	0
	Yanbu	Rabigh	0	0	0	0	0	2.46e-05	0	0	0
	Yanbu	Yanbu	0	0	0	0	0	6e-05	0	0	0
	Juaymah	Jubail	0	0	0	0	0	0.000122	0	0	0
	Hawiyah	Jubail	0	0	0	0	0	0.00018	0	0	0
	Wasit	Jubail	0	0	0	0	0	1e-05	0	0	0
Fractionation plants to international terminals	RasTanura	RasTanura	0	0	0	0	0	0	0.0001	0.0001	0.0001
	Yanbu	Yanbu	0	0	0	0	0	0	0.0001	0.0001	0.0001
	Juaymah	Juaymah	0	0	0	0	0	0	0.000246	0.000246	0.000246
	Hawiyah	Juaymah	0	0	0	0	0	0	0.0006	0.0006	0.0006
	Wasit	Juaymah	0	0	0	0	0	0	0.0001	0.0001	0.0001
Sweetening plants to international terminals	Khurais	Juaymah	0	0	0.0004375	0	0	0	0	0	0
	Safaniya	Juaymah	0	0	9.625e-05	0	0	0	0	0	0
	Qatif	Juaymah	0	0	0.0001125	0	0	0	0	0	0
	Khursaniyah	Juaymah	0	0	9.625e-05	0	0	0	0	0	0
	RasTanura	RasTanura	0	0	1.875e-05	0	0	0	0	0	0
	Shaybah	RasTanura	0	0	0.0008125	0	0	0	0	0	0
	Tanajib	RasTanura	0	0	0.0002625	0	0	0	0	0	0
	Abqaiq	RasTanura	0	0	0.0002625	0	0	0	0	0	0
	Abqaiq	Juaymah	0	0	0.00011875	0	0	0	0	0	0
	Abqaiq	Yanbu	0	0	0.0014625	0	0	0	0	0	0

## Sheet: ctsik
		Hydrogen_Sulfide	Hydrogen_Sulfide	Hydrogen_Sulfide	Methane	Methane	Methane	Natural_Gas_Liquid	Natural_Gas_Liquid	Natural_Gas_Liquid	Ethane	Ethane	Ethane	Butane	Butane	Butane	Propane	Propane	Propane	Natural_Gasoline	Natural_Gasoline	Natural_Gasoline
		1	2	3	1	2	3	1	2	3	1	2	3	1	2	3	1	2	3	1	2	3
Khurais_s	Juaymah_ik	0.0004375	0.0004375	0.0004375	0	0	0	0	0	0	0	0	0	0	0	0	0	0	0	0	0	0
Safaniya_s	Juaymah_ik	9.625e-05	9.625e-05	9.625e-05	0	0	0	0	0	0	0	0	0	0	0	0	0	0	0	0	0	0
Qatif_s	Juaymah_ik	0.0001125	0.0001125	0.0001125	0	0	0	0	0	0	0	0	0	0	0	0	0	0	0	0	0	0
Khursaniyah_s	Juaymah_ik	9.625e-05	9.625e-05	9.625e-05	0	0	0	0	0	0	0	0	0	0	0	0	0	0	0	0	0	0
RasTanura_s	RasTanura_ik	1.875e-05	1.875e-05	1.875e-05	0	0	0	0	0	0	0	0	0	0	0	0	0	0	0	0	0	0
Shaybah_s	RasTanura_ik	0.0008125	0.0008125	0.0008125	0	0	0	0	0	0	0	0	0	0	0	0	0	0	0	0	0	0
Tanajib_s	RasTanura_ik	0.0002625	0.0002625	0.0002625	0	0	0	0	0	0	0	0	0	0	0	0	0	0	0	0	0	0
Abqaiq_s	RasTanura_ik	0.0002625	0.0002625	0.0002625	0	0	0	0	0	0	0	0	0	0	0	0	0	0	0	0	0	0
Abqaiq_s	Juaymah_ik	0.00011875	0.00011875	0.00011875	0	0	0	0	0	0	0	0	0	0	0	0	0	0	0	0	0	0
Abqaiq_s	Yanbu_ik	0.0014625	0.0014625	0.0014625	0	0	0	0	0	0	0	0	0	0	0	0	0	0	0	0	0	0
